# Supplementary material for: Association of Leisure-Time Physical Activity and Mortality Risk in High Cardiovascular Risk Population with and without Left Ventricular Hypertrophy
Source: Rev Cardiovasc Med. 2023 Oct 8;24(10):285. doi: 10.31083/j.rcm2410285 (PMC11273135; doi:10.31083/j.rcm2410285)
Supplement: Supplementary file 1 [file 2153-8174-24-10-285-s1.zip]

Archive with 5 entries (5 files):
- Fig.S1.tif
- Fig.S2.tif
- RCM17883-Supplementary Material-proof.docx
- revised-RCM17883-Supplementary Material-V1-1.docx
- Supplementary Material.docx
